# Supplementary material for: Objective Evaluation of Gait Asymmetries in Traditional Racehorses During Pre-Race Inspection: Application of a Markerless AI System in Straight-Line and Lungeing Conditions
Source: Animals (Basel). 2025 Jun 18;15(12):1797. doi: 10.3390/ani15121797 (PMC12189307; doi:10.3390/ani15121797)
Supplement: Supplementary file 1 [file animals-15-01797-s001.zip]

Archive with 1 entries (1 files):
- animals-3694144-supplementary.pdf
